# Supplementary material for: Regularized estimation of large-scale gene association networks using graphical Gaussian models
Source: BMC Bioinformatics. 2009 Nov 24;10:384. doi: 10.1186/1471-2105-10-384 (PMC2808166; doi:10.1186/1471-2105-10-384)
Supplement: Additional file 13 — Simulation. This file contains the R-script to run the simulations that are described in the paper. [file 1471-2105-10-384-S13.R]

# 
# Simulation STUDY PERFORMED IN 
#
# Nicole Krämer, Juliane Schäfer, Anne-Laure Boulesteix
# "Regularized estimation of large-scale gene association networks using graphical Gaussian models"
# BMC Bioinformatics, 2009

# authors of the script:
#
# Juliane Schäfer   (JSchaefer@uhbs.ch)
# Nicole Krämer     (nkraemer@cs.tu-berlin.de)

# LICENCE
#
# This program is free software: you can redistribute it and/or modify it under the terms
# of the GNU General Public License as published by the Free Software Foundation, either
# version 3 of the License, or(at your option) any later version.
#
# This program is distributed in the hope that it will be useful, but WITHOUT ANY WARRANTY;
# without even the implied warranty of MERCHANTABILITY or FITNESS FOR A PARTICULAR PURPOSE.
# See the GNU General Public License for more details.

###########################
###### load packages ######
###########################

library(parcor)
library(GeneNet)

############################
###### set parameters ######
############################

p<-100                  # no of variables 
n<-seq(25,200,25)       # number of observations
R<-20                   # number of replications of the experiment
K<-5                    # number of cross-validation splits
d<-0.05                 # density of the network
xx<-seq(0,1,length=200) # x-axis for the RoC plots

##################################
###### performance criteria ######
##################################

m <- matrix(, R, length(n))
# mean-squared error
MSE.adalasso <-MSE.lasso <- MSE.shrink <- MSE.pls<-MSE.ridge<-m 
# number of selected edges
selected.adalasso <-selected.lasso<- selected.shrink <- selected.pls<-selected.ridge<-m
# power
power.adalasso<-power.lasso <- power.shrink <- power.pls<-power.ridge<-m
# positive predictive value
ppv.adalasso<-ppv.lasso <- ppv.shrink <- ppv.pls<-ppv.ridge<-m
# computation time
time.shrink<-time.adalasso<-time.pls<-time.ridge<-m
# false positive rates and true positive rates for the cv-optimal model
fpr.lasso<-fpr.adalasso<-tpr.lasso<-tpr.adalasso<-fpr.pls<-tpr.pls<-fpr.shrink<-tpr.shrink<-fpr.ridge<-tpr.ridge<-m
# true positive rate for the RoC plots
TPR.shrink<-TPR.ridge<-TPR.pls<-array(dim=c(R,length(n),length(xx)))

############################
###### run simulation ######
############################

for (l in 1:R){ 
  cat(paste(" --------- iteration no ",l," ---------\n"))
  for (i in 1:length(n)){
    cat("### Sample size =", n[i], "###\n")        
    true.pcor <- ggm.simulate.pcor(p,etaA=d) # simulate partial correlations
    x <- ggm.simulate.data(n[i], true.pcor)  # simulate data
    #############
    # shrinkage #
    #############
    time.shrink[l,i]<-system.time(pc <- ggm.estimate.pcor(x))[3]
    MSE.shrink[l,i] <- sum( (pc-true.pcor)^2  )
    time.shrink[l,i]<-time.shrink[l,i]+ system.time(performance <- performance.pcor(pc, true.pcor, fdr=TRUE,verbose=FALSE,plot=FALSE))[3]
    selected.shrink[l,i] <- performance$num.selected                   
    power.shrink[l,i] <- performance$power
    ppv.shrink[l,i] <- performance$ppv
    fpr<-sort(performance$FPR)
    tpr<-sort(performance$TPR)
    if ((length(fpr)>0) & (length(tpr)>0)){
        fn<-stepfun(fpr,c(0,tpr))
        TPR.shrink[l,i,]<-fn(xx)
        tpr.shrink[l,i]<-performance$tpr
        fpr.shrink[l,i]<-performance$fpr
    }
    #########################
    # Partial Least Squares #
    #########################
    time.pls[l,i]<-system.time(pc <- pls.net(x,k=K)$pcor)[3]
    MSE.pls[l,i] <- sum( (pc-true.pcor)^2  )
    time.pls[l,i]<-time.pls[l,i]+ system.time(performance <- performance.pcor(pc, true.pcor, fdr=TRUE,verbose=FALSE,plot=FALSE))[3]
    selected.pls[l,i] <- performance$num.selected                   
    power.pls[l,i] <- performance$power
    ppv.pls[l,i] <- performance$ppv
    fpr<-sort(performance$FPR)
    tpr<-sort(performance$TPR)
    if ((length(fpr)>0) & (length(tpr)>0)){
        fn<-stepfun(fpr,c(0,tpr))
        TPR.pls[l,i,]<-fn(xx)
        tpr.pls[l,i]<-performance$tpr
        fpr.pls[l,i]<-performance$fpr
    }
    ######################
    # Lasso and Adalasso #
    ######################
    time.adalasso[l,i]<-system.time(fit <- adalasso.net(x,k=K,both=TRUE))[3]
    # lasso
    pc <- fit$pcor.lasso
    MSE.lasso[l,i] <- sum( (pc-true.pcor)^2 )
    performance <- performance.pcor(pc, true.pcor, fdr=FALSE)
    selected.lasso[l,i] <- performance$num.selected                   
    power.lasso[l,i] <- performance$power
    ppv.lasso[l,i] <- performance$ppv
    fpr.lasso[l,i]<-performance$fpr
    tpr.lasso[l,i]<-performance$tpr
    # adaptive Lasso
    pc <- fit$pcor.adalasso
    MSE.adalasso[l,i] <- sum( (pc-true.pcor)^2 )
    performance <- performance.pcor(pc, true.pcor, fdr=FALSE)
    selected.adalasso[l,i] <- performance$num.selected                   
    power.adalasso[l,i] <- performance$power
    ppv.adalasso[l,i] <- performance$ppv   
    fpr.adalasso[l,i]<-performance$fpr
    tpr.adalasso[l,i]<-performance$tpr
    ####################
    # Ridge Regression #
    ####################
    time.ridge[l,i]<-system.time(dummy <- ridge.net(x,k=K,plot.it=FALSE))[3]
    pc<-dummy$pcor
    MSE.ridge[l,i] <- sum( (pc-true.pcor)^2  )
    time.ridge[l,i]<-time.ridge[l,i]+system.time(performance <- performance.pcor(pc, true.pcor, fdr=TRUE,verbose=FALSE,plot=FALSE))[3]
    selected.ridge[l,i] <- performance$num.selected                   
    power.ridge[l,i] <- performance$power
    ppv.ridge[l,i] <- performance$ppv
    fpr<-sort(performance$FPR)
    tpr<-sort(performance$TPR)
    if ((length(fpr)>0) & (length(tpr)>0)){
        fn<-stepfun(fpr,c(0,tpr))
        TPR.ridge[l,i,]<-fn(xx)
        tpr.ridge[l,i]<-performance$tpr
        fpr.ridge[l,i]<-performance$fpr
    }
  }  
}
